# Supplementary material for: Most synonymous allelic variants in HIV tat are not silent
Source: Genomics. Author manuscript; Available in PMC 2023 Jun 11. (PMC10257815; doi:10.1016/j.ygeno.2023.110603)
Supplement: 3 [file NIHMS1903390-supplement-3.xlsx]

## Sheet: Data
#Variant ID	Position	Ref Genotype	Alt Genotype	Ref AA	Alt AA	Cell Line	Replicate Number	Barcode Count	Activity	DeltaG	Ref Codon Frequency	Alt Codon Frequency	Codon Frequency Difference (Alt - Ref)
Tat__87_	87	TAG	TAA	_	_	JLTRG	2	1	100	-60.4	0.09	0.61	0.52
Tat_A21A	21	GCT	GCA	A	A	293T	1	1	6.52436	-58.2	0.26	0.23	-0.03
Tat_A21A	21	GCT	GCA	A	A	293T	2	1	100	-58.2	0.26	0.23	-0.03
Tat_A21A	21	GCT	GCA	A	A	JLTRG	1	1	7.92107	-58.2	0.26	0.23	-0.03
Tat_A21A	21	GCT	GCC	A	A	JLTRG	2	1	100	-58.3	0.26	0.4	0.14
Tat_A42A	42	GCC	GCA	A	A	293T	1	1	0	-59.2	0.4	0.23	-0.17
Tat_A42A	42	GCC	GCA	A	A	293T	2	1	0	-59.2	0.4	0.23	-0.17
Tat_A42A	42	GCC	GCA	A	A	JLTRG	1	2	6.26435	-59.2	0.4	0.23	-0.17
Tat_A42A	42	GCC	GCA	A	A	JLTRG	2	1	26.4531	-59.2	0.4	0.23	-0.17
Tat_A58A	58	GCT	GCA	A	A	293T	1	1	100	-61	0.26	0.23	-0.03
Tat_A58A	58	GCT	GCA	A	A	293T	2	1	100	-61	0.26	0.23	-0.03
Tat_A58A	58	GCT	GCC	A	A	293T	2	1	100	-59.4	0.26	0.4	0.14
Tat_A58A	58	GCT	GCA	A	A	JLTRG	1	1	100	-61	0.26	0.23	-0.03
Tat_A67A	67	GCT	GCA	A	A	293T	1	1	100	-58.2	0.26	0.23	-0.03
Tat_A67A	67	GCT	GCC	A	A	293T	2	2	46.7364	-58.2	0.26	0.4	0.14
Tat_A67A	67	GCT	GCC	A	A	JLTRG	2	3	81.4377	-58.2	0.26	0.4	0.14
Tat_C22C	22	TGT	TGC	C	C	293T	1	1	100	-62	0.45	0.55	0.1
Tat_C22C	22	TGT	TGC	C	C	293T	2	1	94.097	-62	0.45	0.55	0.1
Tat_C22C	22	TGT	TGC	C	C	JLTRG	1	1	66.2122	-62	0.45	0.55	0.1
Tat_C22C	22	TGT	TGC	C	C	JLTRG	2	1	93.4776	-62	0.45	0.55	0.1
Tat_C25C	25	TGC	TGT	C	C	JLTRG	2	1	100	-60.1	0.55	0.45	-0.1
Tat_C27C	27	TGT	TGC	C	C	293T	1	1	100	-62.4	0.45	0.55	0.1
Tat_C27C	27	TGT	TGC	C	C	293T	2	1	74.5754	-62.4	0.45	0.55	0.1
Tat_C27C	27	TGT	TGC	C	C	JLTRG	1	1	98.3151	-62.4	0.45	0.55	0.1
Tat_C27C	27	TGT	TGC	C	C	JLTRG	2	1	78.487	-62.4	0.45	0.55	0.1
Tat_C30C	30	TGT	TGC	C	C	293T	1	2	38.7526	-60.1	0.45	0.55	0.1
Tat_C30C	30	TGT	TGC	C	C	293T	2	2	52.9788	-60.1	0.45	0.55	0.1
Tat_C30C	30	TGT	TGC	C	C	JLTRG	1	3	74.0376	-60.1	0.45	0.55	0.1
Tat_C30C	30	TGT	TGC	C	C	JLTRG	2	3	73.1036	-60.1	0.45	0.55	0.1
Tat_C34C	34	TGC	TGT	C	C	293T	1	3	98.7564	-61.8	0.55	0.45	-0.1
Tat_C34C	34	TGC	TGT	C	C	293T	2	2	67.2565	-61.8	0.55	0.45	-0.1
Tat_C34C	34	TGC	TGT	C	C	JLTRG	1	2	81.6765	-61.8	0.55	0.45	-0.1
Tat_C34C	34	TGC	TGT	C	C	JLTRG	2	2	57.785	-61.8	0.55	0.45	-0.1
Tat_C37C	37	TGT	TGC	C	C	293T	2	1	100	-61.5	0.45	0.55	0.1
Tat_C37C	37	TGT	TGC	C	C	JLTRG	1	1	10.2128	-61.5	0.45	0.55	0.1
Tat_C37C	37	TGT	TGC	C	C	JLTRG	2	1	100	-61.5	0.45	0.55	0.1
Tat_D5D	5	GAT	GAC	D	D	293T	2	2	46.7364	-60.4	0.46	0.54	0.08
Tat_D5D	5	GAT	GAC	D	D	JLTRG	1	2	0	-60.4	0.46	0.54	0.08
Tat_D80D	80	GAC	GAT	D	D	293T	1	1	100	-61	0.54	0.46	-0.08
Tat_D80D	80	GAC	GAT	D	D	293T	2	1	52.4594	-61	0.54	0.46	-0.08
Tat_D80D	80	GAC	GAT	D	D	JLTRG	1	1	84.4783	-61	0.54	0.46	-0.08
Tat_D80D	80	GAC	GAT	D	D	JLTRG	2	1	100	-61	0.54	0.46	-0.08
Tat_F38F	38	TTC	TTT	F	F	293T	1	2	66.5235	-60.4	0.55	0.45	-0.1
Tat_F38F	38	TTC	TTT	F	F	293T	2	2	95.3432	-60.4	0.55	0.45	-0.1
Tat_F38F	38	TTC	TTT	F	F	JLTRG	1	1	100	-60.4	0.55	0.45	-0.1
Tat_F38F	38	TTC	TTT	F	F	JLTRG	2	1	96.398	-60.4	0.55	0.45	-0.1
Tat_G15G	15	GGA	GGG	G	G	293T	1	1	0	-64.3	0.25	0.25	0
Tat_G15G	15	GGA	GGG	G	G	293T	2	1	0	-64.3	0.25	0.25	0
Tat_G15G	15	GGA	GGG	G	G	JLTRG	1	1	100	-64.3	0.25	0.25	0
Tat_G15G	15	GGA	GGG	G	G	JLTRG	2	1	4.83095	-64.3	0.25	0.25	0
Tat_G44G	44	GGC	GGG	G	G	293T	1	2	0	-63.2	0.34	0.25	-0.09
Tat_G44G	44	GGC	GGA	G	G	293T	1	1	93.8623	-61.9	0.34	0.25	-0.09
Tat_G44G	44	GGC	GGA	G	G	293T	2	1	100	-61.9	0.34	0.25	-0.09
Tat_G44G	44	GGC	GGG	G	G	JLTRG	1	2	0	-63.2	0.34	0.25	-0.09
Tat_G44G	44	GGC	GGA	G	G	JLTRG	1	1	100	-61.9	0.34	0.25	-0.09
Tat_G44G	44	GGC	GGA	G	G	JLTRG	2	1	100	-61.9	0.34	0.25	-0.09
Tat_G48G	48	GGC	GGA	G	G	293T	1	1	100	-60.6	0.34	0.25	-0.09
Tat_G48G	48	GGC	GGA	G	G	293T	2	1	0	-60.6	0.34	0.25	-0.09
Tat_G48G	48	GGC	GGT	G	G	293T	2	1	100	-61.2	0.34	0.16	-0.18
Tat_G48G	48	GGC	GGA	G	G	JLTRG	2	1	0	-60.6	0.34	0.25	-0.09
Tat_G79G	79	GGG	GGC	G	G	293T	1	6	33.8558	-58.3	0.25	0.34	0.09
Tat_G79G	79	GGG	GGA	G	G	293T	1	2	87.5306	-56.2	0.25	0.25	0
Tat_G79G	79	GGG	GGC	G	G	293T	2	10	0	-58.3	0.25	0.34	0.09
Tat_G79G	79	GGG	GGA	G	G	293T	2	2	97.6808	-56.2	0.25	0.25	0
Tat_G79G	79	GGG	GGC	G	G	JLTRG	1	6	14.9291	-58.3	0.25	0.34	0.09
Tat_G79G	79	GGG	GGA	G	G	JLTRG	1	1	45.9342	-56.2	0.25	0.25	0
Tat_G79G	79	GGG	GGC	G	G	JLTRG	2	6	39.6896	-58.3	0.25	0.34	0.09
Tat_G79G	79	GGG	GGA	G	G	JLTRG	2	1	53.0109	-56.2	0.25	0.25	0
Tat_G83G	83	GGC	GGG	G	G	293T	1	3	72.4697	-62.4	0.34	0.25	-0.09
Tat_G83G	83	GGC	GGG	G	G	293T	2	2	30.4941	-62.4	0.34	0.25	-0.09
Tat_H13H	13	CAT	CAC	H	H	293T	1	2	0	-59.4	0.41	0.59	0.18
Tat_H13H	13	CAT	CAC	H	H	293T	2	2	0	-59.4	0.41	0.59	0.18
Tat_H13H	13	CAT	CAC	H	H	JLTRG	2	1	46.7364	-59.4	0.41	0.59	0.18
Tat_H33H	33	CAT	CAC	H	H	293T	1	2	100	-61	0.41	0.59	0.18
Tat_H33H	33	CAT	CAC	H	H	293T	2	2	8.88339	-61	0.41	0.59	0.18
Tat_H59H	59	CAT	CAC	H	H	293T	1	2	0	-61.9	0.41	0.59	0.18
Tat_H59H	59	CAT	CAC	H	H	293T	2	1	0	-61.9	0.41	0.59	0.18
Tat_H59H	59	CAT	CAC	H	H	JLTRG	1	2	0	-61.9	0.41	0.59	0.18
Tat_H59H	59	CAT	CAC	H	H	JLTRG	2	4	46.7364	-61.9	0.41	0.59	0.18
Tat_H65H	65	CAT	CAC	H	H	293T	1	3	95.4667	-59.5	0.41	0.59	0.18
Tat_H65H	65	CAT	CAC	H	H	293T	2	4	97.97	-59.5	0.41	0.59	0.18
Tat_H65H	65	CAT	CAC	H	H	JLTRG	1	7	53.8185	-59.5	0.41	0.59	0.18
Tat_H65H	65	CAT	CAC	H	H	JLTRG	2	3	100	-59.5	0.41	0.59	0.18
Tat_K12K	12	AAG	AAA	K	K	293T	2	1	100	-60.4	0.58	0.42	-0.16
Tat_K19K	19	AAA	AAG	K	K	293T	1	3	6.07811	-63.4	0.42	0.58	0.16
Tat_K19K	19	AAA	AAG	K	K	293T	2	1	5.49039	-63.4	0.42	0.58	0.16
Tat_K19K	19	AAA	AAG	K	K	JLTRG	1	1	18.3436	-63.4	0.42	0.58	0.16
Tat_K19K	19	AAA	AAG	K	K	JLTRG	2	1	21.9229	-63.4	0.42	0.58	0.16
Tat_K41K	41	AAA	AAG	K	K	293T	1	4	100	-60.4	0.42	0.58	0.16
Tat_K41K	41	AAA	AAG	K	K	293T	2	2	83.2242	-60.4	0.42	0.58	0.16
Tat_K41K	41	AAA	AAG	K	K	JLTRG	1	4	99.353	-60.4	0.42	0.58	0.16
Tat_K41K	41	AAA	AAG	K	K	JLTRG	2	2	100	-60.4	0.42	0.58	0.16
Tat_K50K	50	AAG	AAA	K	K	293T	1	1	0	-60.4	0.58	0.42	-0.16
Tat_K50K	50	AAG	AAA	K	K	293T	2	1	100	-60.4	0.58	0.42	-0.16
Tat_K50K	50	AAG	AAA	K	K	JLTRG	2	1	0	-60.4	0.58	0.42	-0.16
Tat_K85K	85	AAG	AAA	K	K	293T	2	1	0	-59.7	0.58	0.42	-0.16
Tat_K85K	85	AAG	AAA	K	K	JLTRG	1	1	0	-59.7	0.58	0.42	-0.16
Tat_K85K	85	AAG	AAA	K	K	JLTRG	2	1	100	-59.7	0.58	0.42	-0.16
Tat_L69L	69	CTA	CTC	L	L	293T	1	3	0	-60.2	0.07	0.2	0.13
Tat_L69L	69	CTA	CTG	L	L	293T	1	2	46.7364	-63.8	0.07	0.41	0.34
Tat_L69L	69	CTA	CTC	L	L	293T	2	5	0	-60.2	0.07	0.2	0.13
Tat_L69L	69	CTA	CTG	L	L	293T	2	2	0	-63.8	0.07	0.41	0.34
Tat_L69L	69	CTA	TTA	L	L	293T	2	1	0	-61.1	0.07	0.07	0
Tat_L69L	69	CTA	CTG	L	L	JLTRG	1	2	0	-63.8	0.07	0.41	0.34
Tat_L69L	69	CTA	CTC	L	L	JLTRG	1	1	0	-60.2	0.07	0.2	0.13
Tat_L69L	69	CTA	CTC	L	L	JLTRG	2	4	63.7011	-60.2	0.07	0.2	0.13
Tat_L69L	69	CTA	TTA	L	L	JLTRG	2	1	100	-61.1	0.07	0.07	0
Tat_L8L	8	CTA	CTC	L	L	293T	1	2	0	-60.4	0.07	0.2	0.13
Tat_L8L	8	CTA	CTC	L	L	JLTRG	1	1	100	-60.4	0.07	0.2	0.13
Tat_N61N	61	AAC	AAT	N	N	JLTRG	2	1	100	-60.4	0.54	0.46	-0.08
Tat_P10P	10	CCC	CCG	P	P	293T	1	1	100	-56.1	0.33	0.11	-0.22
Tat_P10P	10	CCC	CCG	P	P	293T	2	1	100	-56.1	0.33	0.11	-0.22
Tat_P10P	10	CCC	CCG	P	P	JLTRG	1	2	99.2883	-56.1	0.33	0.11	-0.22
Tat_P10P	10	CCC	CCG	P	P	JLTRG	2	2	99.1175	-56.1	0.33	0.11	-0.22
Tat_P14P	14	CCA	CCC	P	P	293T	1	1	0	-55.8	0.27	0.33	0.06
Tat_P14P	14	CCA	CCG	P	P	293T	1	1	0	-59.7	0.27	0.11	-0.16
Tat_P14P	14	CCA	CCG	P	P	293T	2	1	0	-59.7	0.27	0.11	-0.16
Tat_P14P	14	CCA	CCG	P	P	JLTRG	1	1	0	-59.7	0.27	0.11	-0.16
Tat_P18P	18	CCT	CCG	P	P	293T	1	1	100	-59.2	0.28	0.11	-0.17
Tat_P18P	18	CCT	CCC	P	P	293T	2	2	8.45538	-57.7	0.28	0.33	0.05
Tat_P18P	18	CCT	CCG	P	P	293T	2	1	100	-59.2	0.28	0.11	-0.17
Tat_P18P	18	CCT	CCA	P	P	JLTRG	2	1	100	-57.7	0.28	0.27	-0.01
Tat_P3P	3	CCA	CCC	P	P	JLTRG	1	1	100	-58.1	0.27	0.33	0.06
Tat_P6P	6	CCT	CCC	P	P	293T	1	1	11.9893	-58.8	0.28	0.33	0.05
Tat_P6P	6	CCT	CCC	P	P	JLTRG	1	1	100	-58.8	0.28	0.33	0.05
Tat_P6P	6	CCT	CCC	P	P	JLTRG	2	1	22.3266	-58.8	0.28	0.33	0.05
Tat_P73P	73	CCC	CCA	P	P	293T	1	1	97.1608	-60.4	0.33	0.27	-0.06
Tat_P73P	73	CCC	CCT	P	P	293T	1	1	100	-61.7	0.33	0.28	-0.05
Tat_P73P	73	CCC	CCA	P	P	293T	2	1	94.4106	-60.4	0.33	0.27	-0.06
Tat_P73P	73	CCC	CCT	P	P	JLTRG	1	2	91.94	-61.7	0.33	0.28	-0.05
Tat_P73P	73	CCC	CCA	P	P	JLTRG	1	1	97.4753	-60.4	0.33	0.27	-0.06
Tat_P73P	73	CCC	CCT	P	P	JLTRG	2	1	100	-61.7	0.33	0.28	-0.05
Tat_P73P	73	CCC	CCA	P	P	JLTRG	2	1	100	-60.4	0.33	0.27	-0.06
Tat_P81P	81	CCG	CCA	P	P	293T	1	1	0	-60.4	0.11	0.27	0.16
Tat_P81P	81	CCG	CCC	P	P	293T	1	2	73.3106	-60.4	0.11	0.33	0.22
Tat_P81P	81	CCG	CCT	P	P	293T	1	1	100	-61	0.11	0.28	0.17
Tat_P81P	81	CCG	CCC	P	P	293T	2	3	36.7805	-60.4	0.11	0.33	0.22
Tat_P81P	81	CCG	CCT	P	P	293T	2	1	73.2093	-61	0.11	0.28	0.17
Tat_P81P	81	CCG	CCT	P	P	JLTRG	1	1	66.1005	-61	0.11	0.28	0.17
Tat_P81P	81	CCG	CCC	P	P	JLTRG	1	2	71.2574	-60.4	0.11	0.33	0.22
Tat_P81P	81	CCG	CCT	P	P	JLTRG	2	1	98.3517	-61	0.11	0.28	0.17
Tat_P81P	81	CCG	CCC	P	P	JLTRG	2	2	100	-60.4	0.11	0.33	0.22
Tat_P81P	81	CCG	CCA	P	P	JLTRG	2	1	100	-60.4	0.11	0.27	0.16
Tat_P84P	84	CCG	CCA	P	P	293T	1	2	0	-60	0.11	0.27	0.16
Tat_Q35Q	35	CAA	CAG	Q	Q	293T	1	1	0	-62.7	0.25	0.75	0.5
Tat_Q35Q	35	CAA	CAG	Q	Q	293T	2	1	0	-62.7	0.25	0.75	0.5
Tat_Q35Q	35	CAA	CAG	Q	Q	JLTRG	2	1	81.4377	-62.7	0.25	0.75	0.5
Tat_Q66Q	66	CAA	CAG	Q	Q	293T	2	3	100	-60.1	0.25	0.75	0.5
Tat_Q66Q	66	CAA	CAG	Q	Q	JLTRG	1	1	100	-60.1	0.25	0.75	0.5
Tat_Q66Q	66	CAA	CAG	Q	Q	JLTRG	2	1	100	-60.1	0.25	0.75	0.5
Tat_Q72Q	72	CAA	CAG	Q	Q	JLTRG	1	2	0	-60.4	0.25	0.75	0.5
Tat_Q72Q	72	CAA	CAG	Q	Q	JLTRG	2	3	30.4941	-60.4	0.25	0.75	0.5
Tat_Q76Q	76	CAA	CAG	Q	Q	293T	1	4	0	-60.4	0.25	0.75	0.5
Tat_Q76Q	76	CAA	CAG	Q	Q	293T	2	1	100	-60.4	0.25	0.75	0.5
Tat_Q76Q	76	CAA	CAG	Q	Q	JLTRG	1	5	36.9073	-60.4	0.25	0.75	0.5
Tat_R49R	49	AGG	AGA	R	R	293T	1	1	0	-60.2	0.2	0.2	0
Tat_R49R	49	AGG	CGG	R	R	293T	2	1	0	-59.5	0.2	0.21	0.01
Tat_R49R	49	AGG	AGA	R	R	JLTRG	1	1	0	-60.2	0.2	0.2	0
Tat_R52R	52	CGG	AGG	R	R	293T	1	1	0	-60.6	0.21	0.2	-0.01
Tat_R52R	52	CGG	CGC	R	R	JLTRG	2	1	0	-59.7	0.21	0.19	-0.02
Tat_R53R	53	AGA	CGG	R	R	293T	1	1	0	-61.1	0.2	0.21	0.01
Tat_R53R	53	AGA	CGG	R	R	JLTRG	1	1	0	-61.1	0.2	0.21	0.01
Tat_R55R	55	CGA	AGA	R	R	293T	1	2	91.3265	-59.2	0.11	0.2	0.09
Tat_R55R	55	CGA	AGA	R	R	JLTRG	2	2	0	-59.2	0.11	0.2	0.09
Tat_R55R	55	CGA	CGC	R	R	JLTRG	2	1	100	-60.6	0.11	0.19	0.08
Tat_R56R	56	CGA	CGT	R	R	293T	1	1	0	-60.3	0.11	0.08	-0.03
Tat_R56R	56	CGA	AGA	R	R	293T	1	1	0	-60.4	0.11	0.2	0.09
Tat_R56R	56	CGA	CGC	R	R	293T	1	1	10.7962	-61.3	0.11	0.19	0.08
Tat_R56R	56	CGA	CGC	R	R	293T	2	1	29.897	-61.3	0.11	0.19	0.08
Tat_R56R	56	CGA	CGT	R	R	293T	2	1	100	-60.3	0.11	0.08	-0.03
Tat_R56R	56	CGA	CGC	R	R	JLTRG	1	1	15.4418	-61.3	0.11	0.19	0.08
Tat_R56R	56	CGA	CGT	R	R	JLTRG	1	1	100	-60.3	0.11	0.08	-0.03
Tat_R56R	56	CGA	CGT	R	R	JLTRG	2	1	0	-60.3	0.11	0.08	-0.03
Tat_R56R	56	CGA	CGC	R	R	JLTRG	2	1	0	-61.3	0.11	0.19	0.08
Tat_R57R	57	AGA	CGG	R	R	293T	2	2	0	-63.6	0.2	0.21	0.01
Tat_R78R	78	CGA	CGG	R	R	293T	1	2	0	-62.4	0.11	0.21	0.1
Tat_R78R	78	CGA	AGG	R	R	293T	1	2	0	-62.4	0.11	0.2	0.09
Tat_R78R	78	CGA	CGC	R	R	293T	1	4	46.7364	-61.7	0.11	0.19	0.08
Tat_R78R	78	CGA	CGG	R	R	293T	2	2	29.4699	-62.4	0.11	0.21	0.1
Tat_R78R	78	CGA	CGC	R	R	293T	2	11	63.7011	-61.7	0.11	0.19	0.08
Tat_R78R	78	CGA	AGG	R	R	293T	2	2	100	-62.4	0.11	0.2	0.09
Tat_R78R	78	CGA	CGG	R	R	JLTRG	1	2	16.4564	-62.4	0.11	0.21	0.1
Tat_R78R	78	CGA	CGC	R	R	JLTRG	1	8	36.9073	-61.7	0.11	0.19	0.08
Tat_R78R	78	CGA	AGG	R	R	JLTRG	1	2	100	-62.4	0.11	0.2	0.09
Tat_R78R	78	CGA	AGG	R	R	JLTRG	2	3	0	-62.4	0.11	0.2	0.09
Tat_R78R	78	CGA	CGG	R	R	JLTRG	2	2	43.4316	-62.4	0.11	0.21	0.1
Tat_S16S	16	AGT	TCC	S	S	293T	1	1	94.097	-59.7	0.15	0.22	0.07
Tat_S16S	16	AGT	TCC	S	S	293T	2	1	98.141	-59.7	0.15	0.22	0.07
Tat_S16S	16	AGT	TCC	S	S	JLTRG	1	1	97.8281	-59.7	0.15	0.22	0.07
Tat_S16S	16	AGT	TCC	S	S	JLTRG	2	1	86.6923	-59.7	0.15	0.22	0.07
Tat_S46S	46	TCC	TCA	S	S	293T	2	1	100	-58.8	0.22	0.15	-0.07
Tat_S46S	46	TCC	TCG	S	S	JLTRG	1	2	0	-58.8	0.22	0.06	-0.16
Tat_S46S	46	TCC	TCA	S	S	JLTRG	1	1	10.1911	-58.8	0.22	0.15	-0.07
Tat_S46S	46	TCC	TCG	S	S	JLTRG	2	1	0	-58.8	0.22	0.06	-0.16
Tat_S46S	46	TCC	TCA	S	S	JLTRG	2	1	25.5499	-58.8	0.22	0.15	-0.07
Tat_S62S	62	AGT	AGC	S	S	293T	1	4	88.6139	-60.4	0.15	0.24	0.09
Tat_S62S	62	AGT	TCC	S	S	293T	1	1	100	-60.4	0.15	0.22	0.07
Tat_S62S	62	AGT	TCG	S	S	293T	1	1	100	-60.9	0.15	0.06	-0.09
Tat_S62S	62	AGT	AGC	S	S	293T	2	2	66.4533	-60.4	0.15	0.24	0.09
Tat_S62S	62	AGT	TCC	S	S	293T	2	1	71.584	-60.4	0.15	0.22	0.07
Tat_S62S	62	AGT	TCG	S	S	293T	2	1	100	-60.9	0.15	0.06	-0.09
Tat_S62S	62	AGT	AGC	S	S	JLTRG	1	4	73.0613	-60.4	0.15	0.24	0.09
Tat_S62S	62	AGT	TCC	S	S	JLTRG	1	1	100	-60.4	0.15	0.22	0.07
Tat_S62S	62	AGT	TCG	S	S	JLTRG	1	1	100	-60.9	0.15	0.06	-0.09
Tat_S62S	62	AGT	TCC	S	S	JLTRG	2	1	99.177	-60.4	0.15	0.22	0.07
Tat_S62S	62	AGT	AGC	S	S	JLTRG	2	3	99.6277	-60.4	0.15	0.24	0.09
Tat_S68S	68	TCT	TCC	S	S	293T	1	1	47.6681	-60.2	0.18	0.22	0.04
Tat_S68S	68	TCT	TCC	S	S	293T	2	3	99.4551	-60.2	0.18	0.22	0.04
Tat_S68S	68	TCT	TCG	S	S	293T	2	1	100	-64.2	0.18	0.06	-0.12
Tat_S68S	68	TCT	TCC	S	S	JLTRG	1	2	74.8792	-60.2	0.18	0.22	0.04
Tat_S68S	68	TCT	TCG	S	S	JLTRG	2	1	0	-64.2	0.18	0.06	-0.12
Tat_S68S	68	TCT	TCC	S	S	JLTRG	2	2	82.7172	-60.2	0.18	0.22	0.04
Tat_S70S	70	TCA	TCG	S	S	293T	1	1	45.4284	-62.8	0.15	0.06	-0.09
Tat_S70S	70	TCA	TCG	S	S	JLTRG	1	2	100	-62.8	0.15	0.06	-0.09
Tat_S70S	70	TCA	TCG	S	S	JLTRG	2	2	99.144	-62.8	0.15	0.06	-0.09
Tat_S75S	75	TCC	AGC	S	S	293T	1	1	100	-60.4	0.22	0.24	0.02
Tat_S75S	75	TCC	AGC	S	S	293T	2	1	100	-60.4	0.22	0.24	0.02
Tat_S75S	75	TCC	AGC	S	S	JLTRG	1	1	61.8606	-60.4	0.22	0.24	0.02
Tat_S75S	75	TCC	TCG	S	S	JLTRG	2	2	0	-62	0.22	0.06	-0.16
Tat_S75S	75	TCC	AGC	S	S	JLTRG	2	1	100	-60.4	0.22	0.24	0.02
Tat_S77S	77	TCC	TCG	S	S	293T	1	2	0	-62.3	0.22	0.06	-0.16
Tat_S77S	77	TCC	TCA	S	S	293T	1	1	100	-59.4	0.22	0.15	-0.07
Tat_S77S	77	TCC	TCG	S	S	293T	2	4	63.7011	-62.3	0.22	0.06	-0.16
Tat_S77S	77	TCC	TCA	S	S	293T	2	2	69.0739	-59.4	0.22	0.15	-0.07
Tat_S77S	77	TCC	TCG	S	S	JLTRG	1	3	36.9073	-62.3	0.22	0.06	-0.16
Tat_S77S	77	TCC	TCA	S	S	JLTRG	1	2	57.3938	-59.4	0.22	0.15	-0.07
Tat_S77S	77	TCC	TCA	S	S	JLTRG	2	2	54.7863	-59.4	0.22	0.15	-0.07
Tat_S77S	77	TCC	TCG	S	S	JLTRG	2	1	100	-62.3	0.22	0.06	-0.16
Tat_T20T	20	ACT	ACG	T	T	293T	1	1	0	-59.2	0.24	0.12	-0.12
Tat_T20T	20	ACT	ACA	T	T	293T	1	1	0	-57.7	0.24	0.28	0.04
Tat_T20T	20	ACT	ACA	T	T	293T	2	1	0	-57.7	0.24	0.28	0.04
Tat_T20T	20	ACT	ACC	T	T	JLTRG	1	1	100	-57.5	0.24	0.36	0.12
Tat_T20T	20	ACT	ACA	T	T	JLTRG	2	1	0	-57.7	0.24	0.28	0.04
Tat_T23T	23	ACC	ACA	T	T	293T	1	2	89.5823	-58.3	0.36	0.28	-0.08
Tat_T23T	23	ACC	ACT	T	T	293T	1	2	95.1275	-58.4	0.36	0.24	-0.12
Tat_T23T	23	ACC	ACT	T	T	293T	2	2	58.9728	-58.4	0.36	0.24	-0.12
Tat_T23T	23	ACC	ACA	T	T	293T	2	2	99.5407	-58.3	0.36	0.28	-0.08
Tat_T23T	23	ACC	ACT	T	T	JLTRG	1	2	98.9927	-58.4	0.36	0.24	-0.12
Tat_T23T	23	ACC	ACA	T	T	JLTRG	1	2	99.6879	-58.3	0.36	0.28	-0.08
Tat_T23T	23	ACC	ACT	T	T	JLTRG	2	2	88.5246	-58.4	0.36	0.24	-0.12
Tat_T23T	23	ACC	ACA	T	T	JLTRG	2	3	89.4375	-58.3	0.36	0.28	-0.08
Tat_T40T	40	ACA	ACC	T	T	293T	1	1	0	-62.2	0.28	0.36	0.08
Tat_T40T	40	ACA	ACC	T	T	293T	2	1	0	-62.2	0.28	0.36	0.08
Tat_T40T	40	ACA	ACC	T	T	JLTRG	1	2	100	-62.2	0.28	0.36	0.08
Tat_T40T	40	ACA	ACC	T	T	JLTRG	2	2	93.3507	-62.2	0.28	0.36	0.08
Tat_T64T	64	ACT	ACC	T	T	293T	1	5	82.3936	-60.2	0.24	0.36	0.12
Tat_T64T	64	ACT	ACG	T	T	293T	1	1	100	-60.2	0.24	0.12	-0.12
Tat_T64T	64	ACT	ACC	T	T	293T	2	2	30.4941	-60.2	0.24	0.36	0.12
Tat_T64T	64	ACT	ACG	T	T	293T	2	1	39.6896	-60.2	0.24	0.12	-0.12
Tat_T64T	64	ACT	ACC	T	T	JLTRG	1	3	16.3173	-60.2	0.24	0.36	0.12
Tat_T64T	64	ACT	ACC	T	T	JLTRG	2	3	100	-60.2	0.24	0.36	0.12
Tat_T74T	74	ACC	ACG	T	T	293T	1	1	100	-60.4	0.36	0.12	-0.24
Tat_T74T	74	ACC	ACG	T	T	293T	2	1	0	-60.4	0.36	0.12	-0.24
Tat_T74T	74	ACC	ACT	T	T	293T	2	1	100	-61.4	0.36	0.24	-0.12
Tat_T74T	74	ACC	ACT	T	T	JLTRG	1	1	63.7011	-61.4	0.36	0.24	-0.12
Tat_T74T	74	ACC	ACT	T	T	JLTRG	2	1	0	-61.4	0.36	0.24	-0.12
Tat_T74T	74	ACC	ACG	T	T	JLTRG	2	1	0	-60.4	0.36	0.12	-0.24
Tat_T82T	82	ACA	ACC	T	T	293T	2	1	0	-60.5	0.28	0.36	0.08
Tat_T82T	82	ACA	ACG	T	T	293T	2	1	0	-63	0.28	0.12	-0.16
Tat_T82T	82	ACA	ACC	T	T	JLTRG	1	2	93.7173	-60.5	0.28	0.36	0.08
Tat_V36V	36	GTT	GTC	V	V	JLTRG	2	1	100	-61.8	0.18	0.24	0.06
Tat_V4V	4	GTA	GTC	V	V	293T	2	1	46.7364	-62.4	0.11	0.24	0.13
Tat_V4V	4	GTA	GTC	V	V	JLTRG	2	1	63.7011	-62.4	0.11	0.24	0.13
Tat_Y47Y	47	TAT	TAC	Y	Y	293T	1	6	30.4941	-60.4	0.43	0.57	0.14
Tat_Y47Y	47	TAT	TAC	Y	Y	JLTRG	1	2	0	-60.4	0.43	0.57	0.14
Tat_Y47Y	47	TAT	TAC	Y	Y	JLTRG	2	2	0	-60.4	0.43	0.57	0.14

## Sheet: Column Names
Column Name	Definition
#Variant ID	Variant ID, Identified by concatonating the gene, reference amino acid, amino acid position (1-based), and alt amino acid
Position	Amino acid position (1-based)
Ref Genotype	Reference genotype of the codon that was substituted
Alt Genotype	Alt genotype of the codon that was substituted
Ref AA	Reference amino acid resulting from translation of the reference genotype
Alt AA	Alt amino acid resulting from translation of the alt genotype
Cell Line	Cell line from which the data came from
Replicate Number	Technical replicate from which the data came from
Barcode Count	Number of barcodes associated with the mutant
Activity (RPM High / (High + Low))	Mutant activity, as measured in normalized reads (reads per million) of the GFP high pool over the sum of the GFP high pool and the GFP low pool across all barcodes
DeltaG	DeltaG corresponding to the RNA folding of the resulting sequence
Ref Codon Frequency	Relative codon frequency of the reference codon in regards to overal frequency for the amino acid
Alt Codon Frequency	Relative codon frequency of the alt codon in regards to overal frequency for the amino acid
Codon Frequency Difference (Alt - Ref)	Codon frequency difference incurred by the change of codons, negatives imply a change to a more rare codon, positives imply a change to a more common codon
#Variant ID
Position
Ref Genotype
Alt Genotype
Ref AA
Alt AA
Cell Line
Replicate Number
Barcode Count
Activity (RPM High / (High + Low))
DeltaG
Ref Codon Frequency
Alt Codon Frequency
Codon Frequency Difference (Alt - Ref)
#Variant ID
Position
Ref Genotype
Alt Genotype
Ref AA
Alt AA
Cell Line
Replicate Number
Barcode Count
Activity (RPM High / (High + Low))
DeltaG
Ref Codon Frequency
Alt Codon Frequency
Codon Frequency Difference (Alt - Ref)
#Variant ID
Position
Ref Genotype
Alt Genotype
Ref AA
Alt AA
Cell Line
Replicate Number
Barcode Count
Activity (RPM High / (High + Low))
DeltaG
Ref Codon Frequency
Alt Codon Frequency
Codon Frequency Difference (Alt - Ref)
#Variant ID
Position
Ref Genotype
Alt Genotype
Ref AA
Alt AA
Cell Line
Replicate Number
Barcode Count
Activity (RPM High / (High + Low))
DeltaG
Ref Codon Frequency
Alt Codon Frequency
Codon Frequency Difference (Alt - Ref)
#Variant ID
Position
Ref Genotype
Alt Genotype
Ref AA
Alt AA
Cell Line
Replicate Number
Barcode Count
Activity (RPM High / (High + Low))
DeltaG
Ref Codon Frequency
Alt Codon Frequency
Codon Frequency Difference (Alt - Ref)
#Variant ID
Position
Ref Genotype
Alt Genotype
Ref AA
Alt AA
Cell Line
Replicate Number
Barcode Count
Activity (RPM High / (High + Low))
DeltaG
Ref Codon Frequency
Alt Codon Frequency
Codon Frequency Difference (Alt - Ref)
#Variant ID
Position
Ref Genotype
Alt Genotype
Ref AA
Alt AA
Cell Line
Replicate Number
Barcode Count
Activity (RPM High / (High + Low))
DeltaG
Ref Codon Frequency
Alt Codon Frequency
Codon Frequency Difference (Alt - Ref)
#Variant ID
Position
Ref Genotype
Alt Genotype
Ref AA
Alt AA
Cell Line
Replicate Number
Barcode Count
Activity (RPM High / (High + Low))
DeltaG
Ref Codon Frequency
Alt Codon Frequency
Codon Frequency Difference (Alt - Ref)
#Variant ID
Position
Ref Genotype
Alt Genotype
Ref AA
Alt AA
Cell Line
Replicate Number
Barcode Count
Activity (RPM High / (High + Low))
DeltaG
Ref Codon Frequency
Alt Codon Frequency
Codon Frequency Difference (Alt - Ref)
#Variant ID
Position
Ref Genotype
Alt Genotype
Ref AA
Alt AA
Cell Line
Replicate Number
Barcode Count
Activity (RPM High / (High + Low))
DeltaG
Ref Codon Frequency
Alt Codon Frequency
Codon Frequency Difference (Alt - Ref)
#Variant ID
Position
Ref Genotype
Alt Genotype
Ref AA
Alt AA
Cell Line
Replicate Number
Barcode Count
Activity (RPM High / (High + Low))
DeltaG
Ref Codon Frequency
Alt Codon Frequency
Codon Frequency Difference (Alt - Ref)
#Variant ID
Position
Ref Genotype
Alt Genotype
Ref AA
Alt AA
Cell Line
Replicate Number
Barcode Count
Activity (RPM High / (High + Low))
DeltaG
Ref Codon Frequency
Alt Codon Frequency
Codon Frequency Difference (Alt - Ref)
#Variant ID
Position
Ref Genotype
Alt Genotype
Ref AA
Alt AA
Cell Line
Replicate Number
Barcode Count
Activity (RPM High / (High + Low))
DeltaG
Ref Codon Frequency
Alt Codon Frequency
Codon Frequency Difference (Alt - Ref)
#Variant ID
Position
Ref Genotype
Alt Genotype
Ref AA
Alt AA
Cell Line
Replicate Number
Barcode Count
Activity (RPM High / (High + Low))
DeltaG
Ref Codon Frequency
Alt Codon Frequency
Codon Frequency Difference (Alt - Ref)
#Variant ID
Position
Ref Genotype
Alt Genotype
Ref AA
Alt AA
Cell Line
Replicate Number
Barcode Count
Activity (RPM High / (High + Low))
DeltaG
Ref Codon Frequency
Alt Codon Frequency
Codon Frequency Difference (Alt - Ref)
#Variant ID
Position
Ref Genotype
Alt Genotype
Ref AA
Alt AA
Cell Line
Replicate Number
Barcode Count
Activity (RPM High / (High + Low))
DeltaG
Ref Codon Frequency
Alt Codon Frequency
Codon Frequency Difference (Alt - Ref)
#Variant ID
Position
Ref Genotype
Alt Genotype
Ref AA
Alt AA
Cell Line
Replicate Number
Barcode Count
Activity (RPM High / (High + Low))
DeltaG
Ref Codon Frequency
Alt Codon Frequency
Codon Frequency Difference (Alt - Ref)
#Variant ID
Position
Ref Genotype
Alt Genotype
Ref AA
Alt AA
Cell Line
Replicate Number
Barcode Count
Activity (RPM High / (High + Low))
DeltaG
Ref Codon Frequency
Alt Codon Frequency
Codon Frequency Difference (Alt - Ref)
#Variant ID
Position
Ref Genotype
Alt Genotype
Ref AA
Alt AA
Cell Line
Replicate Number
Barcode Count
Activity (RPM High / (High + Low))
DeltaG
Ref Codon Frequency
Alt Codon Frequency
Codon Frequency Difference (Alt - Ref)
#Variant ID
Position
Ref Genotype
Alt Genotype
Ref AA
Alt AA
Cell Line
Replicate Number
Barcode Count
Activity (RPM High / (High + Low))
DeltaG
Ref Codon Frequency
Alt Codon Frequency
Codon Frequency Difference (Alt - Ref)
#Variant ID
Position
Ref Genotype
Alt Genotype
Ref AA
Alt AA
Cell Line
Replicate Number
Barcode Count
Activity (RPM High / (High + Low))
DeltaG
Ref Codon Frequency
Alt Codon Frequency
Codon Frequency Difference (Alt - Ref)
#Variant ID
Position
Ref Genotype
Alt Genotype
Ref AA
Alt AA
Cell Line
Replicate Number
Barcode Count
Activity (RPM High / (High + Low))
DeltaG
Ref Codon Frequency
Alt Codon Frequency
Codon Frequency Difference (Alt - Ref)
#Variant ID
Position
Ref Genotype
Alt Genotype
Ref AA
Alt AA
Cell Line
Replicate Number
Barcode Count
Activity (RPM High / (High + Low))
DeltaG
Ref Codon Frequency
Alt Codon Frequency
Codon Frequency Difference (Alt - Ref)
#Variant ID
Position
Ref Genotype
Alt Genotype
Ref AA
Alt AA
Cell Line
Replicate Number
Barcode Count
Activity (RPM High / (High + Low))
DeltaG
Ref Codon Frequency
Alt Codon Frequency
Codon Frequency Difference (Alt - Ref)
#Variant ID
Position
Ref Genotype
Alt Genotype
Ref AA
Alt AA
Cell Line
Replicate Number
Barcode Count
Activity (RPM High / (High + Low))
DeltaG
Ref Codon Frequency
Alt Codon Frequency
Codon Frequency Difference (Alt - Ref)
#Variant ID
Position
Ref Genotype
Alt Genotype
Ref AA
Alt AA
Cell Line
Replicate Number
Barcode Count
Activity (RPM High / (High + Low))
DeltaG
Ref Codon Frequency
Alt Codon Frequency
Codon Frequency Difference (Alt - Ref)
#Variant ID
Position
Ref Genotype
Alt Genotype
Ref AA
Alt AA
Cell Line
Replicate Number
Barcode Count
Activity (RPM High / (High + Low))
DeltaG
Ref Codon Frequency
Alt Codon Frequency
Codon Frequency Difference (Alt - Ref)
#Variant ID
Position
Ref Genotype
Alt Genotype
Ref AA
Alt AA
Cell Line
Replicate Number
Barcode Count
Activity (RPM High / (High + Low))
DeltaG
Ref Codon Frequency
Alt Codon Frequency
Codon Frequency Difference (Alt - Ref)
#Variant ID
Position
Ref Genotype
Alt Genotype
Ref AA
Alt AA
Cell Line
Replicate Number
Barcode Count
Activity (RPM High / (High + Low))
DeltaG
Ref Codon Frequency
Alt Codon Frequency
Codon Frequency Difference (Alt - Ref)
#Variant ID
Position
Ref Genotype
Alt Genotype
Ref AA
Alt AA
Cell Line
Replicate Number
Barcode Count
Activity (RPM High / (High + Low))
DeltaG
Ref Codon Frequency
Alt Codon Frequency
Codon Frequency Difference (Alt - Ref)
#Variant ID
Position
Ref Genotype
Alt Genotype
Ref AA
Alt AA
Cell Line
Replicate Number
Barcode Count
Activity (RPM High / (High + Low))
DeltaG
Ref Codon Frequency
Alt Codon Frequency
Codon Frequency Difference (Alt - Ref)
#Variant ID
Position
Ref Genotype
Alt Genotype
Ref AA
Alt AA
Cell Line
Replicate Number
Barcode Count
Activity (RPM High / (High + Low))
DeltaG
Ref Codon Frequency
Alt Codon Frequency
Codon Frequency Difference (Alt - Ref)
#Variant ID
Position
Ref Genotype
Alt Genotype
Ref AA
Alt AA
Cell Line
Replicate Number
Barcode Count
Activity (RPM High / (High + Low))
DeltaG
Ref Codon Frequency
Alt Codon Frequency
Codon Frequency Difference (Alt - Ref)
#Variant ID
Position
Ref Genotype
Alt Genotype
Ref AA
Alt AA
Cell Line
Replicate Number
Barcode Count
Activity (RPM High / (High + Low))
DeltaG
Ref Codon Frequency
Alt Codon Frequency
Codon Frequency Difference (Alt - Ref)
#Variant ID
Position
Ref Genotype
Alt Genotype
Ref AA
Alt AA
Cell Line
Replicate Number
Barcode Count
Activity (RPM High / (High + Low))
DeltaG
Ref Codon Frequency
Alt Codon Frequency
Codon Frequency Difference (Alt - Ref)
#Variant ID
Position
Ref Genotype
Alt Genotype
Ref AA
Alt AA
Cell Line
Replicate Number
Barcode Count
Activity (RPM High / (High + Low))
DeltaG
Ref Codon Frequency
Alt Codon Frequency
Codon Frequency Difference (Alt - Ref)
#Variant ID
Position
Ref Genotype
Alt Genotype
Ref AA
Alt AA
Cell Line
Replicate Number
Barcode Count
Activity (RPM High / (High + Low))
DeltaG
Ref Codon Frequency
Alt Codon Frequency
Codon Frequency Difference (Alt - Ref)
#Variant ID
Position
Ref Genotype
Alt Genotype
Ref AA
Alt AA
Cell Line
Replicate Number
Barcode Count
Activity (RPM High / (High + Low))
DeltaG
Ref Codon Frequency
Alt Codon Frequency
Codon Frequency Difference (Alt - Ref)
#Variant ID
Position
Ref Genotype
Alt Genotype
Ref AA
Alt AA
Cell Line
Replicate Number
Barcode Count
Activity (RPM High / (High + Low))
DeltaG
Ref Codon Frequency
Alt Codon Frequency
Codon Frequency Difference (Alt - Ref)
#Variant ID
Position
Ref Genotype
Alt Genotype
Ref AA
Alt AA
Cell Line
Replicate Number
Barcode Count
Activity (RPM High / (High + Low))
DeltaG
Ref Codon Frequency
Alt Codon Frequency
Codon Frequency Difference (Alt - Ref)
#Variant ID
Position
Ref Genotype
Alt Genotype
Ref AA
Alt AA
Cell Line
Replicate Number
Barcode Count
Activity (RPM High / (High + Low))
DeltaG
Ref Codon Frequency
Alt Codon Frequency
Codon Frequency Difference (Alt - Ref)
#Variant ID
Position
Ref Genotype
Alt Genotype
Ref AA
Alt AA
Cell Line
Replicate Number
Barcode Count
Activity (RPM High / (High + Low))
DeltaG
Ref Codon Frequency
Alt Codon Frequency
Codon Frequency Difference (Alt - Ref)
#Variant ID
Position
Ref Genotype
Alt Genotype
Ref AA
Alt AA
Cell Line
Replicate Number
Barcode Count
Activity (RPM High / (High + Low))
DeltaG
Ref Codon Frequency
Alt Codon Frequency
Codon Frequency Difference (Alt - Ref)
#Variant ID
Position
Ref Genotype
Alt Genotype
Ref AA
Alt AA
Cell Line
Replicate Number
Barcode Count
Activity (RPM High / (High + Low))
DeltaG
Ref Codon Frequency
Alt Codon Frequency
Codon Frequency Difference (Alt - Ref)
#Variant ID
Position
Ref Genotype
Alt Genotype
Ref AA
Alt AA
Cell Line
Replicate Number
Barcode Count
Activity (RPM High / (High + Low))
DeltaG
Ref Codon Frequency
Alt Codon Frequency
Codon Frequency Difference (Alt - Ref)
#Variant ID
Position
Ref Genotype
Alt Genotype
Ref AA
Alt AA
Cell Line
Replicate Number
Barcode Count
Activity (RPM High / (High + Low))
DeltaG
Ref Codon Frequency
Alt Codon Frequency
Codon Frequency Difference (Alt - Ref)
#Variant ID
Position
Ref Genotype
Alt Genotype
Ref AA
Alt AA
Cell Line
Replicate Number
Barcode Count
Activity (RPM High / (High + Low))
DeltaG
Ref Codon Frequency
Alt Codon Frequency
Codon Frequency Difference (Alt - Ref)
#Variant ID
Position
Ref Genotype
Alt Genotype
Ref AA
Alt AA
Cell Line
Replicate Number
Barcode Count
Activity (RPM High / (High + Low))
DeltaG
Ref Codon Frequency
Alt Codon Frequency
Codon Frequency Difference (Alt - Ref)
#Variant ID
Position
Ref Genotype
Alt Genotype
Ref AA
Alt AA
Cell Line
Replicate Number
Barcode Count
Activity (RPM High / (High + Low))
DeltaG
Ref Codon Frequency
Alt Codon Frequency
Codon Frequency Difference (Alt - Ref)
#Variant ID
Position
Ref Genotype
Alt Genotype
Ref AA
Alt AA
Cell Line
Replicate Number
Barcode Count
Activity (RPM High / (High + Low))
DeltaG
Ref Codon Frequency
Alt Codon Frequency
Codon Frequency Difference (Alt - Ref)
#Variant ID
Position
Ref Genotype
Alt Genotype
Ref AA
Alt AA
Cell Line
Replicate Number
Barcode Count
Activity (RPM High / (High + Low))
DeltaG
Ref Codon Frequency
Alt Codon Frequency
Codon Frequency Difference (Alt - Ref)
#Variant ID
Position
Ref Genotype
Alt Genotype
Ref AA
Alt AA
Cell Line
Replicate Number
Barcode Count
Activity (RPM High / (High + Low))
DeltaG
Ref Codon Frequency
Alt Codon Frequency
Codon Frequency Difference (Alt - Ref)
#Variant ID
Position
Ref Genotype
Alt Genotype
Ref AA
Alt AA
Cell Line
Replicate Number
Barcode Count
Activity (RPM High / (High + Low))
DeltaG
Ref Codon Frequency
Alt Codon Frequency
Codon Frequency Difference (Alt - Ref)
#Variant ID
Position
Ref Genotype
Alt Genotype
Ref AA
Alt AA
Cell Line
Replicate Number
Barcode Count
Activity (RPM High / (High + Low))
DeltaG
Ref Codon Frequency
Alt Codon Frequency
Codon Frequency Difference (Alt - Ref)
#Variant ID
Position
Ref Genotype
Alt Genotype
Ref AA
Alt AA
Cell Line
Replicate Number
Barcode Count
Activity (RPM High / (High + Low))
DeltaG
Ref Codon Frequency
Alt Codon Frequency
Codon Frequency Difference (Alt - Ref)
#Variant ID
Position
Ref Genotype
Alt Genotype
Ref AA
Alt AA
Cell Line
Replicate Number
Barcode Count
Activity (RPM High / (High + Low))
DeltaG
Ref Codon Frequency
Alt Codon Frequency
Codon Frequency Difference (Alt - Ref)
#Variant ID
Position
Ref Genotype
Alt Genotype
Ref AA
Alt AA
Cell Line
Replicate Number
Barcode Count
Activity (RPM High / (High + Low))
DeltaG
Ref Codon Frequency
Alt Codon Frequency
Codon Frequency Difference (Alt - Ref)
#Variant ID
Position
Ref Genotype
Alt Genotype
Ref AA
Alt AA
Cell Line
Replicate Number
Barcode Count
Activity (RPM High / (High + Low))
DeltaG
Ref Codon Frequency
Alt Codon Frequency
Codon Frequency Difference (Alt - Ref)
#Variant ID
Position
Ref Genotype
Alt Genotype
Ref AA
Alt AA
Cell Line
Replicate Number
Barcode Count
Activity (RPM High / (High + Low))
DeltaG
Ref Codon Frequency
Alt Codon Frequency
Codon Frequency Difference (Alt - Ref)
#Variant ID
Position
Ref Genotype
Alt Genotype
Ref AA
Alt AA
Cell Line
Replicate Number
Barcode Count
Activity (RPM High / (High + Low))
DeltaG
Ref Codon Frequency
Alt Codon Frequency
Codon Frequency Difference (Alt - Ref)
#Variant ID
Position
Ref Genotype
Alt Genotype
Ref AA
Alt AA
Cell Line
Replicate Number
Barcode Count
Activity (RPM High / (High + Low))
DeltaG
Ref Codon Frequency
Alt Codon Frequency
Codon Frequency Difference (Alt - Ref)
#Variant ID
Position
Ref Genotype
Alt Genotype
Ref AA
Alt AA
Cell Line
Replicate Number
Barcode Count
Activity (RPM High / (High + Low))
DeltaG
Ref Codon Frequency
Alt Codon Frequency
Codon Frequency Difference (Alt - Ref)
#Variant ID
Position
Ref Genotype
Alt Genotype
Ref AA
Alt AA
Cell Line
Replicate Number
Barcode Count
Activity (RPM High / (High + Low))
DeltaG
Ref Codon Frequency
Alt Codon Frequency
Codon Frequency Difference (Alt - Ref)
